# Supplementary material for: The Diagnostic Accuracy of Ex Vivo Confocal Laser Scanning Microscopy for Squamous Cell Carcinoma: A Systematic Review and Meta-Analysis
Source: Diagnostics (Basel). 2026 May 19;16(10):1539. doi: 10.3390/diagnostics16101539 (PMC13206270; doi:10.3390/diagnostics16101539)
Supplement: Supplementary file 1 [file diagnostics-16-01539-s001.zip]

Archive with 1 entries (1 files):
- diagnostics-4171687-supplementary.pdf
